# Supplementary material for: Interspecific Gene Exchange Introduces High Genetic Variability in Crop Pathogen
Source: Genome Biol Evol. 2019 Oct 11;11(11):3095–105. doi: 10.1093/gbe/evz224 (PMC6836716; doi:10.1093/gbe/evz224)
Supplement: evz224_Supplementary_Data [file evz224_supplementary_data.zip]

Archive with 6 entries (6 files):
- Feurtey_GBE2019_SupplementaryTables.xlsx
- Feurtey_GBE2019_SupportingInformationLegends.docx
- S1_Figure_pipeline.pdf
- S2_Fig_synteny_circos.pdf
- S3_Figure_filtering.pdf
- S4_Figure_alignment.pdf
