# Supplementary material for: Interspecific Gene Exchange Introduces High Genetic Variability in Crop Pathogen
Source: Genome Biol Evol. 2019 Oct 11;11(11):3095–105. doi: 10.1093/gbe/evz224 (PMC6836716; doi:10.1093/gbe/evz224)
Supplement: evz224_Supplementary_Data [file evz224_supplementary_data.zip › Feurtey_GBE2019_SupplementaryTables.xlsx]

## Sheet: Table S1
Table S1: Alignment composition and use. The species names are abbreviated as Zt for Z. tritici, Za for Z. ardabiliae, Zb for Z. brevis, Zp for Z. pseudotritici and Zpass for Z. passerinii.
	All-Zt MGA	3-Zt PacBio	3-Zt Illumina	All-Za MGA
Analysis	Gene flow detection	Comparison methods	Comparison methods	Gene flow detection
Reference genome	INCLUDED	INCLUDED	INCLUDED	INCLUDED
Pacbio Zt	INCLUDED			INCLUDED
Illumina Zt			INCLUDED
(Zt05 and Zt10)
Other illumina Zt	INCLUDED
Pacbio Za	INCLUDED	INCLUDED
Illumina Za		INCLUDED
Pacbio Zb	INCLUDED	INCLUDED
Pacbio Zp	INCLUDED	INCLUDED
Illumina Zpass	INCLUDED	INCLUDED

## Sheet: Table S2
Table S2: Descriptive statistics for all multi-genome alignment in a raw form (Unfiltered) and in a filtered, and projected on the IPO323 reference genome (Filtered).
Alignment	Filters	Alignment length	Reference length	Data contained in MGA (bp)	Number of sequences	Number of blocks	Average block length (bp)
All-Za MGA	Unfiltered	81100841	-	724718803	2408871	295460	275
	Filtered	22256481	20511853	416452721	166831	8272	2691
All-Zt MGA	Unfiltered	93259003	-	1070076670	5475629	605951	154
	Filtered	26841166	25029913	695325700	236269	8904	3014
3-Zt PacBio MGA	Unfiltered	50809309	-	121195245	37771	20277	2506
	Filtered	31858850	31535975	92231561	7594	2762	11535
3-Zt Illumina MGA	Unfiltered	44348732	-	108046558	44234	23913	1855
	Filtered	31205713	30904659	88441825	9960	3671	8880

## Sheet: Table S3
Table S3: Primers used for amplification of DNA fragment bridging between the highly variable regions and the flanking conserved regions. For each target locus, the amplification necessitates one primer in the conserved region and several primers in the highly variable regions corresponding to each haplotype.
Target ID	Purpose (Ref.)	Oligo ID	Sequences (5’-3’)	Amplicon size (bp)
Chr1_HVR13	Conserved (Zt09)	Chr1_HVR13_0_F	CAAGCCGACTACAGAAAGCTG	5427
	Conserved (Zt09)	Chr1_HVR13_0_R	AACCACCGAAGACTTCAAACAT
	Variable (Zt11)	Chr1_HVR13_1_F	TCCATCTCTTCGGACCTTGTAG	3030
	Variable (Zt02)	Chr1_HVR13_2_F	GTCGTCCGTGAGACTACTCCATC	3386
	Variable (Zt09)	Chr1_HVR13_3_F	GAATACTTTGCTGCCGATGCGTAA	2703
Chr2_HVR18	Conserved (Zt09)	Chr2_HVR18_0_F	ATGGGTCACAATCGCATACATGG
	Variable (Zt09)	Chr2_HVR18_1_R	GGGACCTAGCACTGACGAAA	2359
	Variable (Zt05)	Chr2_HVR18_2_R	CATCTCCTACTGGGGCGAAG	3255
Chr3_HVR31	Conserved (Zt09)	Chr3_HVR31_0_R	GAGATGAGCACTTCCAGCTTTG
	Variable (Zt09)	Chr3_HVR31_1_F	CATCACTCTGCCCATAGGTCATT	2640
	Variable (Zt10)	Chr3_HVR31_2_F	GCGTCTTTCAAGGTTTAAGATACAT	3106
Chr4_HVR3	Conserved (Zt09)	Chr4_HVR3_0_F	CACGCCTCAAAGCCATGCAGT
	Variable (Zt09)	Chr4_HVR3_1_R	AGGTATTTTCCCCCTGCACT	2909
	Variable (Zt05)	Chr4_HVR3_2_R	TCAGCACGAAGAAGCGTACA	5335
Chr5_HVR28	Variable (Zt04)	Chr5_HVR28_1_F	GTGAGAACACAGCGATTTGAG	3250
	Variable (Zt09)	Chr5_HVR28_2_F	CCACAGTGGCTGAGACATCGAG	4847
	Conserved (Zt09)	Chr5_HVR28_0_R	GGATGTGACTCGCAGTCCTAC
Chr8_HVR18	Conserved (Zt09)	Chr8_HVR18_0_F	GCTATGCGAATCAATCCTCAC
	Variable (Zt09)	Chr8_HVR18_1_R	GCTTGTCTAGATGGCACAGCAT	5074
	Variable (Zt04)	Chr8_HVR18_2_R	TTGACGAAAGCGTAGCCACA	5396
Chr9_HVR36_37	Conserved (Zt09)	Chr9_HVR36_37_0_F	CAAAATTCACTAACCCAATACTACG
	Variable (Zt09)	Chr9_HVR36_37_1_R	ATATCATGTCACGGTTCGATGC	4656
	Variable (Zt05)	Chr9_HVR36_37_2_R	GAGAACGAATACATCAGCACCCTA	3946
	Variable (Zt11)	Chr9_HVR36_37_3_R	GTGCAGACAACCTTGCCATTC	2898
Chr10_HVR10	Conserved (Zt09)	Chr10_HVR10_0_F	TTCTTGTTAATGCTGACCATGC
	Variable (Zt09)	Chr10_HVR10_1_R	ATGCGTCATGTTGAACTGAGATGA	2503
	Variable (Zt150)	Chr10_HVR10_2_R	TGTGTTACTGGCGATACCAGAG	3108
	Variable (Zt10)	Chr10_HVR10_3_R	AGGTAGCTGTTCGTGGTATCGGGTAT	2603
Chr11_HVR10	Conserved (Zt09)	Chr11_HVR10_0_R	GTCTCTTGCCTAGGGAGATGG
	Variable (Zt09)	Chr11_HVR10_1_F	GAAATCAAGAACCGATTGAACG	3157
	Variable (Zt11)	Chr11_HVR10_2_F	CTTCGGTAGCAACATGGATGA	2468
	Variable (Zt05)	Chr11_HVR10_3_F	TAAGTGCCGTTTGACCGCAAG	3717
	Variable (Zt10)	Chr11_HVR10_4_F	TGACAGACACTTCTGAGCCGTC	2878
	Variable (Zt150)	Chr11_HVR10_5_F	GTCTCATGCCCACCAGAAGACAC	1729
Chr12_HVR31	Conserved (Zt09)	Chr12_HVR31_0_F	AGCCCGAAACCAATTCTCCTCTAC
	Variable (Zt09)	Chr12_HVR31_1_R	TTTTCCAACCTATGCATTCCTCT	5068
	Variable (Zt150)	Chr12_HVR31_2_R	GGTCCCAGCTTACTTGCGTTC	4489
	Variable (Zt10)	Chr12_HVR31_3_R	TGATGGTTCAAACAACCAATGACTG	5927
	Variable (Zt04)	Chr12_HVR31_4_R	AGCTGCTGCCGCATTAGTATCAT	4564
	Variable (Zt11)	Chr12_HVR31_5_R	GTGTGACCAAAAGCTTGGACTGTAT	3028
Chr13_HVR7	Conserved (Zt09)	Chr13_HVR7_0_F	GGTCCAGTCCCATACTCGATC
	Variable (Zt09)	Chr13_HVR7_1_R	TAAGAGATGACCTGAGCTTCTATC	3023
	Variable (Zt04)	Chr13_HVR7_2_R	TTTACCCTTCGTGGCTGGCTTCTTG	1949
	Variable (Zt05)	Chr13_HVR7_3_R	ATGGGTCAGTTGAAATGATGTGCAT	2695

## Sheet: Table S4
Table S4: Results from the amplification of DNA fragment bridging between the highly variable regions and the flanking conserved loci. In each cell, we present the expected and observed amplification separated by a “/”: “+” indicates amplification, “-“ no amplification and “?” absence of clear result. Over 11 loci and 13 samples (total of 143 haplotypes), we observed 4 positive amplification cont…
		Zymoseptoria tritici Isolates
Name of amplified region	Haplotype	Zt02	Zt04	Zt05	Zt07	Zt09	Zt10	Zt11	Zt148	Zt150	Zt151	Zt153	Zt154	Zt155
Chr2_HVR18	1	-/-	-/-	-/-	+/+	+/+	-/-	-/-	-/-	-/-	-/-	-/-	-/-	-/-
Chr2_HVR18	2	+/+	+/+	+/+	-/-	-/-	+/+	+/+	+/+	+/+	+/+	+/+	+/+	+/+
Chr4_HVR3	1	+/?	+/?	-/-	+/+	+/+	-/-	-/-	+/+	-/-	+/+	+/+	+/+	+/?
Chr4_HVR3	2	-/-	-/-	+/+	-/-	-/-	+/+	+/+	-/-	+/+	-/-	-/-	-/-	-/-
Chr5_HVR28	1	+/+	-/-	+/+	-/-	+/+	-/-	+/+	-/-	+/+	-/-	-/-	-/-	-/-
Chr5_HVR28	2	+/+	+/+	+/+	+/+	+/+	+/+	+/+	+/+	+/+	+/+	+/+	+/+	+/+
Chr8_HVR18	1	+/?	-/-	+/+	-/-	+/+	+/+	+/+	-/-	+/+	-/-	-/-	-/-	+/+
Chr8_HVR18	2	-/?	+/+	-/-	+/?	-/-	-/-	-/-	+/?	-/-	+/+	+/+	+/+	-/-
Chr1_HVR13	0	+/?	+/+	+/+	+/+	+/+	+/+	+/+	+/+	+/+	+/+	+/+	+/+	+/+
Chr1_HVR13	1	-/-	-/-	-/-	-/-	-/-	+/+	+/+	-/-	-/-	-/-	-/-	-/-	-/-
Chr1_HVR13	2	+/?	-/-	-/-	-/-	-/-	-/-	-/-	+/+	-/-	+/+	+/+	+/+	-/-
Chr1_HVR13	3	-/-	+/+	+/+	+/+	+/+	-/-	-/-	-/-	+/+	-/-	-/-	-/-	+/+
Chr3_HVR31	1	-/-	+/+	+/+	+/+	+/+	-/-	+/+	-/-	-/-	-/-	-/-	-/-	+/+
Chr3_HVR31	2	+/?	-/-	-/-	-/-	-/-	+/+	-/-	+/+	+/+	+/+	+/+	+/+	-/-
Chr10_HVR10	1	-/-	-/-	-/+	-/-	+/+	-/+	-/-	-/-	-/-	-/-	-/-	-/-	-/-
Chr10_HVR10	2	-/-	-/-	-/-	-/-	-/-	-/-	-/-	-/-	+/+	-/-	-/-	-/-	-/-
Chr10_HVR10	3	+/?	+/+	+/+	+/+	-/-	+/+	+/+	+/+	-/-	+/+	+/+	+/+	+/-
Chr9_HVR36_37	1	+/?	+/+	-/-	+/?	+/+	+/+	+/+	+/+	+/+	+/+	+/+	+/+	-/-
Chr9_HVR36_37	2	-/-	-/-	+/+	-/-	-/-	-/-	-/-	-/-	-/-	-/-	-/+	-/-	+/+
Chr9_HVR36_37	3	-/-	-/-	-/-	-/-	-/-	-/-	+/+	-/-	-/-	-/-	-/-	-/-	-/-
Chr13_HVR7	1	+/?	-/-	-/-	-/-	+/+	+/+	+/+	-/-	-/-	-/-	-/-	-/-	-/-
Chr13_HVR7	2	-/-	+/+	-/-	+/+	-/-	-/-	-/+	-/-	+/+	-/-	-/-	-/-	-/-
Chr13_HVR7	3	-/-	-/-	+/+	-/-	-/-	-/-	-/-	+/+	-/-	+/+	+/+	+/+	+/+
Chr11_HVR10	1	+/+	-/-	-/-	-/-	+/+	-/-	-/-	+/+	-/-	+/+	+/+	+/+	-/-
Chr11_HVR10	2	-/-	+/+	-/-	-/-	-/-	-/-	+/+	-/-	-/-	-/-	-/-	-/-	+/+
Chr11_HVR10	3	-/-	-/-	+/+	+/+	-/-	-/-	-/-	-/-	-/-	-/-	-/-	-/-	-/-
Chr11_HVR10	4	-/-	-/-	-/-	-/-	-/-	+/+	-/-	-/-	-/-	-/-	-/-	-/-	-/-
Chr11_HVR10	5	-/-	-/-	-/-	-/-	-/-	-/-	-/-	-/-	+/+	-/-	-/-	-/-	-/-
Chr12_HVR31	1	+/?	-/-	+/+	+/+	+/+	-/-	-/-	+/+	-/-	+/+	+/+	+/+	-/-
Chr12_HVR31	2	-/-	-/-	-/-	-/-	-/-	-/-	-/-	-/-	+/+	-/-	-/-	-/-	+/+
Chr12_HVR31	3	-/-	-/-	-/-	-/-	-/-	+/+	-/-	-/-	-/-	-/-	-/-	-/-	-/-
Chr12_HVR31	4	-/-	+/+	-/-	-/-	-/-	+/+	-/-	-/-	-/-	-/-	-/-	-/-	-/-
Chr12_HVR31	5	-/-	-/-	-/-	-/-	-/-	-/-	+/+	-/-	-/-	-/-	-/-	-/-	-/-

## Sheet: Table S5
Table S5: Twenty top gene ontology (GO) terms in the enrichment analysis in the introgressed regions as computer by the R package topGO, using the weight method, which takes into account the GO topology.
GO.ID	Term	Annotated	Significant	Expected	classic	weight
GO:0000155	phosphorelay sensor kinase activity	20	6	2.95	0.0625	0.06246
GO:0000156	phosphorelay response regulator activity	22	6	3.24	0.0932	0.09323
GO:0003677	DNA binding	327	63	48.2	0.0133	0.02130
GO:0003958	NADPH-hemoprotein reductase activity	3	2	0.44	0.0587	0.05875
GO:0004075	biotin carboxylase activity	4	2	0.59	0.1061	0.10612
GO:0004176	ATP-dependent peptidase activity	3	2	0.44	0.0587	0.05875
GO:0005388	calcium-transporting ATPase activity	3	2	0.44	0.0587	0.05875
GO:0005515	protein binding	836	151	123.24	0.0029	0.00672
GO:0008094	DNA-dependent ATPase activity	18	11	2.65	0.0000080	0.0000080
GO:0008409	5'-3' exonuclease activity	3	2	0.44	0.0587	0.05875
GO:0016706	oxidoreductase activity, acting on paired donors, with incorporation or reduction of molecular oxygen, 2-oxoglutarate as one donor, and incorporation of one atom each of oxygen into both donors	19	7	2.8	0.0148	0.01478
GO:0016709	oxidoreductase activity, acting on paired donors, with incorporation or reduction of molecular oxygen, NAD(P)H as one donor, and incorporation of one atom of oxygen	9	4	1.33	0.0319	0.03193
GO:0016717	oxidoreductase activity, acting on paired donors, with oxidation of a pair of donors resulting in the reduction of molecular oxygen to two molecules of water	2	2	0.29	0.0217	0.02171
GO:0016833	oxo-acid-lyase activity	7	4	1.03	0.0113	0.01133
GO:0016866	intramolecular transferase activity	13	5	1.92	0.0318	0.03179
GO:0017108	5'-flap endonuclease activity	3	2	0.44	0.0587	0.05875
GO:0017111	nucleoside-triphosphatase activity	277	69	40.83	0.0000041	0.00064
GO:0031177	phosphopantetheine binding	9	4	1.33	0.0319	0.03193
GO:0035639	purine ribonucleoside triphosphate binding	564	123	83.14	0.0000018	0.0000018
GO:0050660	flavin adenine dinucleotide binding	71	15	10.47	0.0915	0.09152
